# Supplementary material for: Composition, Diversity and Sex-Related Differences in Intestinal Microbiota in Captive African Penguins (Spheniscus demersus)
Source: Animals (Basel). 2023 Jun 25;13(13):2106. doi: 10.3390/ani13132106 (PMC10339943; doi:10.3390/ani13132106)
Supplement: Supplementary file 1 [file animals-13-02106-s001.zip]

Archive with 1 entries (1 files):
- animals-2461509-supplementary.pdf
